# Supplementary material for: Coronaviruses in wild rodent and eulipotyphlan small mammals: a review of diversity, ecological implications and surveillance considerations
Source: J Gen Virol. 2025 Jul 11;106(7):002130. doi: 10.1099/jgv.0.002130 (PMC12282219; doi:10.1099/jgv.0.002130)
Supplement: Uncited Table S1. [file jgv-106-02130-s001.xlsx]

## Sheet: Table S1
Table S1. Genera and/or species collected and tested in previous studies of CoV diversity in wild small mammals up to and including 2024. This information was manually retrieved from article text, figures, and tables, or supplementary materials when necessary. It has been filtered to only include genera/species under our definition of "small mammal" but is otherwise unaltered; genus and species n…
Authorship	Year	DOI	Small mammal taxa tested	Rodent families tested	Euliptyphlan families tested	Small mammal genus/species tested
Phan et al.	2011	10.1371/journal.ppat.1002218	Rodentia	Cricetidae		Peromyscus crinitus, P. maniculatus, P. truei, P. boylii, Mus musculus, Neotoma cinerea, Microtus longicaudus, M. pennsylvanicus
Corman et al.	2014	10.1128/JVI.01600-13	Eulipotyphla		Erinaceidae	Erinaceus europaeus
Lau et al.	2015	10.1128/JVI.02420-14	Rodentia, Eulipotyphla	Muridae	Soricidae	Crocidura attenuata, Niviventer fulvescens, R. andamanensis, R. norvegicus, R. rattus, R. tanezumi
Wang et al.	2015	10.1016/j.virol.2014.10.017	Rodentia	Cricetidae, Muridae		Apodemus agrarius, Mus musculus, Microtus fortis, Micromys minutus, Niviventer confucianus, R. norvegicus, R. lossea, R. tanezumi, R. fulvescens, R. edwardsi
Tsoleridis et al.	2016	10.3390/v8030084	Rodentia, Eulipotyphla	Cricetidae, Muridae	Soricidae	Mus musculus, R. norvegicus, Microtus agrestis, Myodes glareolus, Sorex araneus, Apodemus sylvaticus
Anthony et al.	2017	10.1093/ve/vex012	Not specified	Not reported	Not reported	Not reported
Ge et al.	2017	10.1186/s12985-017-0766-9	Rodentia	Cricetidae, Muridae		Apodemus chevrieri, A. ilex, Eothenomys fidelis
Guan et al.	2017	10.3784/j.issn.1003-9961.2017.04.016	Eulipotyphla		Soricidae	Suncus murinus
Monchatre-Leroy et al.	2017	10.3390/v9120364	Rodentia, Eulipotyphla	Cricetidae, Muridae	Erinaceidae	Apodemus sp., Myodes glareolus, Arvicola terrestris, Microtus sp.; Erinaceus europaeus
Wang et al.	2017	10.1128/JVI.00764-17	Eulipotyphla		Soricidae	Suncus murinus
Berto et al.	2018	10.1111/zph.12362	Rodentia	Muridae		Rattus argentiventer
Phan et al.	2018	10.1093/ve/vey035	Rodentia	Muridae		Rattus argentiventer
Williams et al.	2018	10.1128/mBio.01354-17	Rodentia	Muridae		Mus musculus
Wu, Lu, Du et al.	2018	10.1186/s40168-018-0554-9	Rodentia, Eulipotyphla	Cricetidae, Dipodidae, Muridae, Sciuridae	Soricidae	Allactaga sibirica, Apodemus agrarius, Apodemus chevrieri, Apodemus draco, Apodemus peninsulae, Apodemus syhaticus, Bandicota indica, Caryomys eva, Cricetulus barabensis, Cricetulus longicaudatus, Cricetulus migratorius, Crocidura dracula, Dipus sagitta, Eothenomys custos, Eothenomys inez, Eothenomys melanogaster, Meriones meridianus, Microtus clarkei, Microtus fortis, Microtus gregalis, Mus caro…
Lau et al.	2019	10.3390/v11110980	Rodentia, Eulipotyphla	Muridae	Erinaceidae, Soricidae	Rattus rattus, R. andamanensis; Suncus murinus, Crocidura attenuata; Erinaceus amurensis
Onyuok and Hu et al.	2019	10.3389/fmicb.2019.02696	R	Gliridae, Muridae, Nesomyidae, Spalacidae	Erinaceidae	Aethomys kaiseri, Arvicanthis niloticus, Cricetomys gambianus, Gerbilliscus robustus, Grammomys macmillani, Graphiurus murinus. Lophuromys aquilus, Mastomys natalensis, Mus minutoides, Mus triton, Oenomys hypoxanthus, Rattus rattus, Tachyoryctes splendens, Aterelix albiventrix
Saldanha et al.	2019	10.1017/S0950268819000207	Eulipotyphla		Erinaceidae	Erinaceus europaeus
Delogu et al.	2020	10.3390/ani10030407	Eulipotyphla		Erinaceidae	Erinaceus europaeus
Huong et al.	2020	10.1371/journal.pone.0237129	Rodentia	Muridae, Spalacidae, Sciuridae		Rattus/Bandicota spp., Rhizomys sp., Rattus sp., Sciuridae sp.
McIver et al.	2020	10.1007/s00705-020-04683-7	Rodentia	Dyatomyidae, Muridae, Sciuridae		Atherurus macrourus, Belomys pearsonii, Berylmys berdmorei, Callosciurus spp., C. erythraeus, C. finlaysonii, C. inornatus, Carnivorora spp., Dremomys rufigenis, Hylopetes spp., H. alboniger, H. phayrei, H. spadiceus, Laonastes aenigmamus, Leopoldamys spp., L. sabanus, Maxomys surifer, Menetes berdmorei, Petaurillus kinlochii, Petaurista philippensis, P. yunanensis, Primates sp., Rattus spp., R. …
Vandegrift et al.	2020	10.3201/eid2608.190986	Rodentia	Cricetidae		Peromyscus leucopus
Wang et al.	2020	10.1093/ve/veaa078	Rodentia	Cricetidae, Muridae		A. agrarius, A. chevrieri, A. latronum, B. indica, E. cachinus, E. milletus, Microtus fortis, Mus musculus, Niviventer eha, N. niviventer, R. nitidus, R. andamanensis, R. norvegicus, R. losea, R. rattus, R. tanezumi
Wolking et al.	2020	10.1007/s10393-020-01499-4	Rodentia, Eulipotyphla	Muridae	Soricidae	Bandicota bengalensis, B. indica, Bandicota spp., Mus musculus, Mus spp., Rattus nitidus, R. rattus, Rattus tanezumi, Rattus spp. Suncus murinus
Ip et al.	2021	10.3390/v13102016	Rodentia	Cricetidae, Muridae		Peromyscus spp., Mus musculus
Kumakamba et al.	2021	10.1371/journal.pone.0236971	Rodentia, Eulipotyphla	Bathyergidae, Muridae, Nesomyidae, Sciuridae, Thryonomyidae	Soricidae	Funisciurus sp., Cricetomys sp., Atherurus africanus, Funisciurus congicus, Cricetomys gambianus, Lemniscomys sp., Cryptomys hottentotus, Rattus rattus, Thryonomys sp., Lemniscomys striatus, Thamnomys sp., Ruwenzorisorex suncoides, Dendromus sp., Mastomys sp., Thryonomys swinderianus, Dephomys defua, Malacomys longipes, Hybomys univittatus, Congosorex polli, Funisciurus anerythrus, Steatomys prat…
Li et al.	2021	10.1128/JVI.01173-21	Rodentia, Eulipotyphla	Muridae, Spalacidae	Soricidae	R. norvegicus, R. pyctoris, R. tanezumi, Rhizomys pruinosus, Niviventer confucianus, N. huang, Niviventer sp., Crocidura tanakae
Li et al.	2021	10.1016/j.onehlt.2021.100332	Eulipotyphla		Erinaceidae	Erinaceus amurensis
Monastiri et al.	2021	10.3389/fvets.2021.708079	Rodentia	Muridae		R. rattus, R. norvegicus, M. musculus
Tirera et al.	2021	10.3390/v13091690	Rodentia	Cricetidae, Echimyidae		Proechimys guyannensis, P. cuvieri, Oecomys auyantepui, O. bicolor, Hylaeamys yunganus, H. megacephalus, Zygodontomys brevicauda
Wu, Han, Liu et al.	2021	10.1186/s40168-020-00965-z	Rodentia	Muridae		Rattus and Bandicota spp.
Zhu et al.	2021	10.1007/s12250-020-00325-z	Rodentia	Cricetidae, Muridae		Apodemus peninsulae, Microtus gregalis
Du et al.	2022	10.3390/v14020356	Rodentia	Muridae		Rhombomys opimus, Meriones meridianus, M. unguiculatus
He et al.	2022	10.1016/j.cell.2022.02.014	Rodentia, Eulipotyphla	Sciuridae, Spalacidae	Erinaceidae	Rhizomys pruinosus, Cynomys ludovicianus, Spermophilus dauricius, Callosciurus erythraeus,Sciurus vulgaris, Erinaceus amurensis
He et al.	2022	10.1038/s41598-022-22134-y	Rodentia	Cricetidae		Rodents; Microtus fuscus
Ntumvi et al.	2022	10.1093/ve/veab110	Rodentia, Eulipotyphla	Muridae, Nesomyidae, Sciuridae, Thryonomyidae	Soricidae	Crocidura goliath
Pomorska-Mól et al.	2022	10.1038/s41598-022-06432-z	Eulipotyphla		Erinaceidae	Erinaceus spp.
Suu-Ire et al.	2022	10.1186/s42522-022-00061-2	Rodentia	Muridae		Praomys derooi, Heimyscus fumosus, Mastomys natalensis, Taterillus gracilis
Wang et al.	2022	10.1093/ve/veac049	Rodentia, Eulipotyphla	Spalacidae	Erinaceidae	Rhizomys sinensis; Erinaceus europaeus
Wasberg et al.	2022	10.3390/v14061205	Rodentia	Cricetidae		Myodes glareolus
Yin et al.	2022	10.1186/s12985-022-01847-6	Rodentia	Cricetidae, Muridae, Sciuridae		Myodes rufocanus, Apodemus peninsulae, A. agrarius, Tamias sibiricus, Sciurus vulgaris, Cricetulus triton
Zhao, Dang, Wang et al.	2022	10.3389/fmicb.2021.701089	Rodentia	Cricetidae, Muridae		Microtus fortis, Rattus norvegicus, R. flavipectus, R. rattus sladeni Anderson, R. yunnanensis, Apodemus agrarius, Bandicota indica, Eothenomys miletus
Apaa et al.	2023	10.1099/jgv.0.001917	Rodentia, Eulipotyphla	Cricetidae, Muridae	Erinaceidae, Soricidae	Apodemus sylvaticus, Clethrionomys glareolus, Arvicola sp., Microtus sp.; Erinaceus europaeus, Sorex spp.
Arteaga et al.	2023	10.1007/s00705-023-05703-y	Rodentia	Muridae		Rattus norvegicus
Chen et al.	2023	10.1016/j.cell.2023.08.029	Rodentia, Eulipotyphla	Cricetidae, Muridae, Sciuridae, Platacanthomyidae	Soricidae	Apodemus agrarius, Apodemus chevrieri, Apodemus draco, Berylmys bowersi, Eothenomys melanogaster, Leopoldamys edwardsi, Mus musculus, Niviventer fulvescens, Niviventer niviventer, Rattus losea, Rattus nitidus, Rattus norvegicus, Rattus tanezumi, Callosciurus erythraeus, Typhlomys cinereus; Anourosorex squamipes, Blarinella griselda, Crocidura shantungensis, Crocidura attenuata, Chodsigoa smithii,…
Cui et al.	2023	10.1038/s41467-023-38202-4	Rodentia, Eulipotyphla	Cricetidae, Muridae, Sciuridae, Spalacidae, Talpidae, Zapodidae	Erinaceidae, Soricidae	Anourosorex squamipes, Apodemus agrarius, Apodemus draco, Apodemus nigrus, Apodemus peninsulae, Blarinella griselda, Chodsigoa hoffmanni, Chodsigoa hypsibia, Crocidura attenuata, Dremomys pernyi, Eospalax rufescens, Eospalax rufescens, Eothenomys eleusis, Eothenomys eva, Eozapus setchuanus, Leopoldamys edwardsi, Neotetracus sinensis, Niviventer andersoni, Niviventer confucianus, Niviventer fulves…
De Sabato et al.	2023	10.3389/fvets.2023.1213990	Eulipotyphla		Erinaceidae	Erinaceus europaeus
Earnest et al.	2023	10.1038/s44298-023-00010-4	Rodentia	Cricetidae		Peromyscus leucopus
Fisher et al.	2023	10.1080/22221751.2023.2217940	Rodentia	Muridae		Rattus norvegicus, Apodemus sylvaticus
Italiya et al.	2023	10.3390/ani13162593	Eulipotyphla		Erinaceidae	Atelerix albiventris
Kane et al.	2023	10.1080/22221751.2023.2290842	Rodentia	Muridae		Rattus andamanensis, R. tanezumi, R. rattus
Li, Tang, Zhang, Li et al.	2023	10.1016/j.virs.2023.08.003	Rodentia	Muridae		Rattus andamanensis, R. losea, R. norvegicus, R. tanezumi, Niviventer fulvescens, Leopoldamys edwardsi
Olarte-Castillo et al.	2023	10.1128/jvi.00829-23	Rodentia	Sciuridae		Xerinae spp., Sciurus carolinensis
Wang et al.	2023	10.1128/mbio.03621-22	Rodentia	Muridae		Rattus norvegicus
Xu et al.	2023	10.3390/v15091965	Rodentia, Eulipotyphla	Cricetidae, Muridae, Sciuridae	Soricidae	Apodemus chevrieri, A. ilex, Eothenomys cachinus, E. miletus, Rattus tanezumi, R. norvegicus, R. nitidus, Niviventer eha, N. fulvescens, Mus caroli, M. musculus, Tamiops swinhoei, Blarinella quadraticauda, Episoriculus leucops, Crocidura attenuata, Suncus murinus\
Xu et al.	2023	10.1016/j.virs.2023.02.002	Rodentia	Sciuridae		Spermophilus dauricus
Yi et al.	2023	10.1016/j.onehlt.2023.100631	Rodentia	Muridae		Rattus norvegicus, R. flavipectus, R. losea, Mus musculus
Di Bartolo et al.	2024	10.3390/v16071041	Rodentia	Muridae		Mus musculus, Rattus norvegicus, R. rattus
Domanska-Blicharz et al.	2024	10.1186/s12917-024-04277-4	Eulipotyphla		Erinaceidae	Erinaceus europaeus
Liu et al.	2024	10.3390/microorganisms12071490	Rodentia	Muridae		Apodemus ilex
Lukina-Gronskaya, Chudinov, Korneenko et al.	2024	10.3389/fvets.2024.1486635	Eulipotyphla		Erinaceidae	Erinaceus spp.
Moreno et al.	2024	10.3390/v16040591	Rodentia	Sciuridae		Marmota marmota
Wang, Yang, Ren, Hu, Zhao et al.	2024	10.1186/s40168-024-01782-4	Rodentia	Gliridae, Muridae, Nesomyidae, Spalacidae		Cricetomys spp., Dendromus spp., Oenomys spp., Graphiurus spp., Tachyoryctes spp., Grammomys spp., Otomys spp., Praomys spp., Gerbilliscus spp., Arvicanthis spp., Lemniscomys spp., Lophuromys spp., Mus spp., Aethomys spp., Rattus spp., Mastomys spp.
Wernike et al.	2024	10.3201/eid3010.241079	Rodentia	Muridae		Rattus norvegicus
